# Supplementary material for: Pseudouridine synthase PUS1 and initiation factor mtIF2 are human mitoribosomal small subunit assembly factors
Source: Nat Commun. 2026 Jun 24;17:5564. doi: 10.1038/s41467-026-74700-x (PMC13294482; doi:10.1038/s41467-026-74700-x)
Supplement: Supplementary file 4 — Source Data [file 41467_2026_74700_MOESM4_ESM.xlsx]

## Sheet: SupFig4Top
	Supplementary Fig. 4. Top panel
	each figure here is a Western blot image combined with colorimetric image to show protein marker bands
	**: PUS1::FLAG low doxycycline indicates an experiment where PUS1::FLAG overexpression cell line was used with low concentration of doxycyline. This experiment wa s not processed and included in the article.

## Sheet: SupFig4Bot
	Supplementary Fig. 4. Bottom panel
	each figure here is a Western blot image combined with colorimetric image to show protein marker bands

## Sheet: SupFig6
	Supplementary Fig. 6.
	each figure here is a Western blot image combined with colorimetric image to show protein marker bands
	**: mtIF3::FLAG low doxycycline indicates an experiment with coIP of mtIF3::FLAG overexpression cell line was performed. This experiment was not included in the article.
	NOTE: Molecular weight marks for membrane probed for METTL15 (row 2 column 1) and FLAG (row 3 column 2) were determined from another round of development of the same membrane with METTL15 and FLAG.

## Sheet: SupFig8C
	Supplementary Fig. 8C.
	each figure here is a Western blot image combined with colorimetric image to show protein marker bands
	experiment	1	2	3	1	2	3
	sample	NOA1:::FLAG o/e	NOA1:::FLAG o/e	NOA1:::FLAG o/e	mtLuci::FLAG o/e	mtLuci::FLAG o/e	mtLuci::FLAG o/e
	COX1	6852.12	5247.76	4649.83	7473.05	9126.37	6654.3
	COX2	2206.67	1328.6	1284.53	1425.7	2261.08	2616.77
	ATP6	4015.67	2783.23	1802.96	4216.43	4272.4	3008.89
	sum	13074.5	9359.59	7737.32	13115.2	15659.8	12280
	average			10057.1			13685
	stdev			2736.09			1760.52
	p value (t test, two tailed, unequal variance)	0.137745

## Sheet: SupFig8D
	Supplementary Fig. 8D.
	each figure here is a Western blot image combined with colorimetric image to show protein marker bands

## Sheet: SupFig8E
	Supplementary Fig. 8E.
	each figure here is a Western blot image combined with colorimetric image to show protein marker bands
